# Supplementary material for: Fear of hypoglycemia is linked to poorer glycemic control and reduced quality of life in adults with type 1 diabetes
Source: Front Endocrinol (Lausanne). 2025 May 16;16:1563410. doi: 10.3389/fendo.2025.1563410 (PMC12122291; doi:10.3389/fendo.2025.1563410)
Supplement: Supplementary file 1 [file Table1.xlsx]

## Sheet: CATEGORIC UNIVARIANT ANALYSIS
FH15	Category A (Mean ± SD)	Category B (Mean ± SD)	Mean Difference (95% CI)	p-value (T-Test)
Sex (female)	29.19 ( 10.01)	33.02 ( 11.52)	3.83 [0.61 - 7.06]	**0.021**
Método Insulinoterapia (SH)	31.04 ( 10.70)	31.11 ( 12.15)	0.07 [-4.76 - 4.89]	0.979
Diabetic Retinopathy	30.82 ( 11.21)	32.06 ( 9.59)	1.24 [-2.56 - 5.04]	0.526
Nephropathy	30.83 ( 11.17)	33.06 ( 8.14)	2.23 [-2.02 - 6.47]	0.315
Neuropathy	30.93 ( 10.79)	34.50 ( 14.52)	3.57 [-8.16 - 15.30]	0.576
Ischemic Heart Disease	30.86 ( 10.87)	39.00 ( 10.86)	8.14 [-2.63 - 18.91]	0.231
Stroke	31.12 ( 10.98)	27.00 ( 4.58)	-4.12 [-9.57 - 1.32]	0.254
Peripheral Artery Disease	31.01 ( 11.00)	32.40 ( 8.02)	1.39 [-5.83 - 8.61]	0.724
Dyslipidemia	31.07 ( 11.30)	31.00 ( 9.44)	-0.07 [-3.68 - 3.55]	0.972
Hypertension	30.86 ( 11.09)	32.25 ( 9.83)	1.39 [-2.93 - 5.71]	0.532
Smoking	30.80 ( 11.14)	32.95 ( 8.95)	2.15 [-2.15 - 6.45]	0.337
University Education	31.00 ( 10.44)	27.95 ( 7.77)	-3.05 [-6.81 - 0.71]	0.116
Obesity	31.32 ( 10.46)	29.11 ( 9.94)	-2.20 [-6.06 - 1.65]	0.267
Time in range (70-180 mg/dl,%)	31.81 ( 11.82)	29.59 ( 8.80)	-2.21 [-5.34 - 0.91]	0.167
Time in hyperglycemia (181-249 mg/dl, %)	31.86 ( 12.01)	30.41 ( 9.95)	-1.45 [-4.79 - 1.89]	0.396
Time in hyperglycemia (>=250 mg/dl, %)	32.32 ( 12.01)	29.19 ( 8.80)	-3.13 [-6.24 - -0.03]	**0.049**
Time below range (55-69 mg/dl, %)	30.38 ( 10.10)	31.42 ( 11.35)	1.04 [-2.25 - 4.34]	0.536
Time below range (<=54 mg/dl, %)	30.82 ( 13.18)	31.11 ( 10.33)	0.28 [-4.47 - 5.04]	0.907
Complete AGP within Target	31.26 ( 10.79)	29.41 ( 8.17)	-1.85 [-5.33 - 1.63]	0.302
ESDQOL	Category A (Mean ± SD)	Category B (Mean ± SD)	Mean Difference (95% CI)	p-value (T-Test)
Sex (female)	87.88 (23.74)	97.19 (23.05)	-9.31 (-16.98, -1.64)	0.019
Método Insulinoterapia (SH)	92,42 (23,4)	92,52 (26,4)	-0,11 (-10,9; 10,6)	0.985
Diabetic Retinopathy	90.97 (24.04)	100.09 (21.29)	-9.12 (-18.83, 0.59)	0.074
Nephropathy	91.73 (23.79)	99.46 (23.42)	-7.73 (-21.10, 5.64)	0.275
Neuropathy	92.55 (23.97)	87.00 (14.00)	5.55 (-10.78, 21.88)	0.567
Ischemic Heart Disease	92.31 (23.94)	98.33 (16.56)	-6.03 (-25.18, 13.13)	0.596
Stroke	92.48 (23.86)	86.00 (nan)	N/A	N/A
Peripheral Artery Disease	92.36 (23.94)	94.60 (21.10)	-2.24 (-21.17, 16.68)	0.827
Dyslipidemia	92.20 (23.75)	93.44 (24.36)	-1.25 (-11.40, 8.91)	0.811
Hypertension	92.99 (24.57)	89.19 (18.74)	3.80 (-5.32, 12.93)	0.420
Smoking	91.32 (23.56)	100.71 (24.56)	-9.39 (-21.77, 2.99)	0.153
University Education	93.56 (26.14)	91.75 (23.10)	1.81 (-8.75, 12.38)	0.738
Obesity	91.92 (23.08)	92.53 (23.46)	-0.61 (-10.31, 9.08)	0.902
Time in range (70-180 mg/dl,%)	95.38 (25.02)	87.12 (20.56)	8.26 (0.65, 15.88)	0.035
Time in hyperglycemia (181-249 mg/dl, %)	96.90 (25.61)	88.91 (21.76)	7.99 (0.07, 15.91)	0.050
Time in hyperglycemia (>=250 mg/dl, %)	95.23 (24.08)	88.67 (23.04)	6.56 (-1.23, 14.34)	0.101
Time below range (55-69 mg/dl, %)	88.73 (18.68)	94.36 (25.94)	-5.63 (-13.03, 1.78)	0.139
Time below range (<=54 mg/dl, %)	86.38 (20.01)	93.66 (24.37)	-7.28 (-16.40, 1.84)	0.126
Complete AGP within Target	93.34 (23.75)	87.16 (24.62)	6.18 (-4.41, 16.77)	0.261
Time in hyperglycemia >180 mg/dl	Category A (Mean ± SD)	Category B (Mean ± SD)	Mean Difference (95% CI)	p-value (T-Test)
Sex (female)	33.74 ± 19.41	34.64 ± 17.37	0.90 (-4.71 - 6.52)	0.7528
Método Insulinoterapia (SH)	35,4 ± 19,1	27,1 ± 11,5	8,32 (0,52; 16,12]	0.037
Diabetic Retinopathy	33.68 ± 17.98	36.43 ± 20.29	2.75 (-5.12 - 10.62)	0.4970
Nephropathy	34.59 ± 18.13	30.59 ± 20.72	-4.01 (-14.28 - 6.27)	0.4541
Neuropathy	34.45 ± 18.08	27.00 ± 26.34	-7.45 (-28.71 - 13.81)	0.5216
Ischemic Heart Disease	33.99 ± 18.18	41.75 ± 27.80	7.76 (-19.63 - 35.15)	0.6168
Stroke	34.56 ± 18.34	13.67 ± 1.53	-20.90 (-24.21 - -17.58)	0.0000
Peripheral Artery Disease	33.97 ± 17.77	41.00 ± 35.22	7.03 (-23.96 - 38.03)	0.6792
Dyslipidemia	34.21 ± 18.49	34.08 ± 18.26	-0.13 (-6.89 - 6.64)	0.9710
Hypertension	33.79 ± 18.21	36.46 ± 19.64	2.66 (-5.75 - 11.08)	0.5394
Smoking	33.63 ± 17.63	38.20 ± 23.30	4.57 (-6.03 - 15.18)	0.4072
University Education	34.20 ± 18.76	35.50 ± 18.01	1.30 (-6.43 - 9.03)	0.7427
Obesity	32.03 ± 18.06	35.09 ± 15.99	3.06 (-3.39 - 9.50)	0.3560
Time in range (70-180 mg/dl,%)	44.44 ± 14.25	15.75 ± 7.05	-28.70 (-31.95 - -25.44)	0.0000
Time in hyperglycemia (181-249 mg/dl, %)	48.64 ± 12.21	23.79 ± 14.69	-24.85 (-28.96 - -20.73)	0.0000
Time in hyperglycemia (>=250 mg/dl, %)	46.52 ± 13.38	17.44 ± 8.10	-29.07 (-32.37 - -25.78)	0.0000
Time below range (55-69 mg/dl, %)	25.91 ± 14.45	38.10 ± 18.80	12.19 (6.97 - 17.41)	0.0000
Time below range (<=54 mg/dl, %)	26.27 ± 12.77	35.66 ± 18.92	9.39 (3.56 - 15.22)	0.0027
Complete AGP within Target	38.12 ± 17.63	15.69 ± 7.14	-22.44 (-26.38 - -18.49)	0.0000

## Sheet: MODEL 1_ESQDOL
	Model 1: ESDQoL, total score (dependent variable)
	1. Evaluation of Assumptions
	1.1. Normality of Residuals
	Shapiro-Wilk test: p = 0.681 (greater than 0.05), indicating that the residuals follow a normal distribution.
	Residual histogram: Shows an approximately normal distribution.
	✅ Conclusion: There is no evidence that the residuals deviate from normality.
	1.2. Homoscedasticity (Constant Variance of Errors)
	Breusch-Pagan test: p = 0.565 (greater than 0.05), indicating that there is no significant heteroscedasticity.
	Residuals vs. fitted values plot: No clear pattern is observed, suggesting that variance is constant.
	✅ Conclusion: There is no evidence of heteroscedasticity.
	1.3. Independence of Residuals
	Durbin-Watson statistic: 2.257, close to 2, indicating no autocorrelation in the residuals.
	✅ Conclusion: There is no evidence of dependency in the errors.
	1.4. Multicollinearity
	Variance Inflation Factor (VIF):
	FH15: 1.27
	Years with Diabetes: 1.08
	HBA1C: 1.09
	Sex: 1.07
	Clarke: 1.16
	All VIF values are below 10, indicating no multicollinearity.
	✅ Conclusion: There are no collinearity issues.

## Sheet: MODEL 2_T.HYPER
	Model 2: Time in hyperglycemia >180 mg/dl (dependent variable)
	Evaluation of Multiple Linear Regression Assumptions
	1. Normality of Residuals:
	Shapiro-Wilk test: p = 0.322 → The null hypothesis is not rejected, indicating that residuals follow a normal distribution.
	Histogram and Q-Q plot: Visually, the residuals appear to follow an approximately normal distribution.
	2. Homoscedasticity:
	Breusch-Pagan test: p = 0.175 → No significant evidence of heteroscedasticity, indicating that the error variance is constant.
	Residuals vs. fitted values plot: No clear pattern is observed, supporting the evidence of homoscedasticity.
	3. Independence of Residuals:
	Durbin-Watson statistic: 2.007 → Indicates no significant autocorrelation in the residuals.
	4. Multicollinearity:
	VIF (Variance Inflation Factor):
	VIF (Variance Inflation Factor):
	Constant: 93.330
	FH15: 1.066
	Coefficient of Variation: 1.620
	Hypoglycemia <70 mg/dl: 1.796
	HbA1c: 1.314
	Years with Diabetes: 1.064

## Sheet: MDI vs Open loop
	MDI (Mean ± SD)	Open-Loop System (Mean ± SD)	Difference in Means [95% CI]	p-value (T-Student)
HbA1c (%)	7.34 (0.91)	6.95 (0.65)	-0.38 [-0.67, -0.09]	0.014
Active Time (min)	93.59 (10.89)	94.84 (9.79)	1.25 [-2.99, 5.49]	0.568
Mean Glucose (mg/dL)	163.79 (40.24)	150.28 (18.15)	-13.51 [-23.26, -3.76]	0.008
Coefficient of Variation (%)	35.33 (8.12)	36.54 (6.65)	1.20 [-1.73, 4.14]	0.426
Glucose Management Indicator (%)	7.25 (0.77)	6.91 (0.45)	-0.34 [-0.56, -0.13]	0.003
Time in range (70-180 mg/dl,%)	60.34 (18.04)	67.76 (11.53)	7.42 [2.00, 12.83]	0.010
Time in hyperglycemia (181-249 mg/dl, %)	23.71 (10.03)	21.00 (7.68)	-2.71 [-6.14, 0.73]	0.130
Time in hyperglycemia (>=250 mg/dl, %)	11.74 (12.10)	6.12 (5.54)	-5.62 [-8.57, -2.66]	0.000
Time below range (55-69 mg/dl, %)	3.55 (3.30)	4.44 (3.56)	0.89 [-0.61, 2.39]	0.253
Time below range (<=54 mg/dl, %)	0.69 (1.82)	0.68 (0.95)	-0.01 [-0.49, 0.47]	0.958
Time in hypoglycemia (<70 mg/dl, %)	4.24 (4.49)	5.12 (4.36)	0.88 [-0.99, 2.74]	0.363
Time in hyperglycemia (>180 mg/dl)	35.44 (19.12)	27.12 (11.45)	-8.32 [-13.82, -2.83]	0.005
Hipoglycemia_events	9.96 (9.03)	14.36 (13.08)	4.40 [-0.94, 9.74]	0.117
Events duration (min)	81.92 (38.42)	88.08 (39.07)	6.16 [-10.42, 22.74]	0.472
fh15	31.10 (10.71)	30.85 (12.30)	-0.25 [-5.21, 4.71]	0.921
esdqol	92.42 (23.37)	92.52 (26.41)	0.11 [-11.47, 11.68]	0.986
esdqol_satisfaction	33.56 (9.79)	33.87 (10.55)	0.31 [-4.33, 4.95]	0.896
esdqol_impact	35.55 (10.67)	35.04 (12.03)	-0.51 [-5.77, 4.76]	0.852
esdqol_social/vocation	13.42 (5.52)	14.13 (6.52)	0.71 [-2.13, 3.54]	0.629
esdqol_diabetes	9.78 (2.81)	9.48 (2.95)	-0.30 [-1.60, 1.01]	0.658
clarke, R	1.89 (1.57)	1.57 (1.40)	-0.32 [-1.40, 0.76]	0.584
